# Supplementary material for: Visualizing cellular imaging data using PhenoPlot
Source: Nat Commun. 2015 Jan 8;6:5825. doi: 10.1038/ncomms6825 (PMC4354266; doi:10.1038/ncomms6825)
Supplement: Supplementary Software — PhenoPlot is a Matlab toolbox with an interactive Graphical User Interface (GUI) that generates cell-like glyphs from imaging data. The software requires Matlab 2012 and is best-used with data extracted from cellular images, but can be used to represent any numerical data. A guide on using the software both from the command line, and using the GUI, is provided in the file PhenoPlot_manual.pdf. [file ncomms6825-s2.zip]

Archive with 86 entries (71 files):
- Supplementary software/
- Supplementary software/.DS_Store
- __MACOSX/
- __MACOSX/Supplementary software/
- __MACOSX/Supplementary software/._.DS_Store
- Supplementary software/PhenoPlot/
- Supplementary software/PhenoPlot/.DS_Store
- __MACOSX/Supplementary software/PhenoPlot/
- __MACOSX/Supplementary software/PhenoPlot/._.DS_Store
- Supplementary software/PhenoPlot/Acknowledgments.txt
- __MACOSX/Supplementary software/PhenoPlot/._Acknowledgments.txt
- Supplementary software/PhenoPlot/addLegendCellPram.m
- __MACOSX/Supplementary software/PhenoPlot/._addLegendCellPram.m
- Supplementary software/PhenoPlot/BCL_clusters.csv
- __MACOSX/Supplementary software/PhenoPlot/._BCL_clusters.csv
- Supplementary software/PhenoPlot/BCL_data.csv
- __MACOSX/Supplementary software/PhenoPlot/._BCL_data.csv
- Supplementary software/PhenoPlot/calculateJaggedEllipse.m
- Supplementary software/PhenoPlot/cbrewer/
- Supplementary software/PhenoPlot/cbrewer/cbrewer.m
- __MACOSX/Supplementary software/PhenoPlot/cbrewer/
- __MACOSX/Supplementary software/PhenoPlot/cbrewer/._cbrewer.m
- Supplementary software/PhenoPlot/cbrewer/cbrewer_preview.jpg
- __MACOSX/Supplementary software/PhenoPlot/cbrewer/._cbrewer_preview.jpg
- Supplementary software/PhenoPlot/cbrewer/colorbrewer.mat
- Supplementary software/PhenoPlot/cbrewer/interpolate_cbrewer.m
- __MACOSX/Supplementary software/PhenoPlot/cbrewer/._interpolate_cbrewer.m
- Supplementary software/PhenoPlot/cbrewer/license.txt
- Supplementary software/PhenoPlot/cbrewer/plot_brewer_cmap.m
- __MACOSX/Supplementary software/PhenoPlot/cbrewer/._plot_brewer_cmap.m
- Supplementary software/PhenoPlot/demo1_BCL_clusters.m
- Supplementary software/PhenoPlot/demo2_BCL_PCA.m
- Supplementary software/PhenoPlot/demo_BCL_data.mat
- Supplementary software/PhenoPlot/demo_markers.csv
- __MACOSX/Supplementary software/PhenoPlot/._demo_markers.csv
- Supplementary software/PhenoPlot/demodata.csv
- __MACOSX/Supplementary software/PhenoPlot/._demodata.csv
- Supplementary software/PhenoPlot/ellipse_grid/
- Supplementary software/PhenoPlot/ellipse_grid/ellipse_grid.m
- Supplementary software/PhenoPlot/ellipse_grid/ellipse_grid_count.m
- Supplementary software/PhenoPlot/ellipse_grid/ellipse_grid_display.m
- __MACOSX/Supplementary software/PhenoPlot/ellipse_grid/
- __MACOSX/Supplementary software/PhenoPlot/ellipse_grid/._ellipse_grid_display.m
- Supplementary software/PhenoPlot/ellipse_grid/ellipse_grid_test.m
- Supplementary software/PhenoPlot/ellipse_grid/ellipse_grid_test01.m
- Supplementary software/PhenoPlot/ellipse_grid/r82vec_print_part.m
- Supplementary software/PhenoPlot/ellipse_grid/r8mat_write.m
- Supplementary software/PhenoPlot/errorb/
- Supplementary software/PhenoPlot/errorb/errorb.m
- __MACOSX/Supplementary software/PhenoPlot/errorb/
- __MACOSX/Supplementary software/PhenoPlot/errorb/._errorb.m
- Supplementary software/PhenoPlot/errorb/license.txt
- Supplementary software/PhenoPlot/export_fig/
- Supplementary software/PhenoPlot/export_fig/.ignore/
- Supplementary software/PhenoPlot/export_fig/.ignore/ghostscript.txt
- Supplementary software/PhenoPlot/export_fig/.ignore/gs_font_path.txt
- Supplementary software/PhenoPlot/export_fig/copyfig.m
- Supplementary software/PhenoPlot/export_fig/eps2pdf.m
- Supplementary software/PhenoPlot/export_fig/export_fig.m
- Supplementary software/PhenoPlot/export_fig/fix_lines.m
- Supplementary software/PhenoPlot/export_fig/ghostscript.m
- Supplementary software/PhenoPlot/export_fig/isolate_axes.m
- Supplementary software/PhenoPlot/export_fig/license.txt
- Supplementary software/PhenoPlot/export_fig/pdf2eps.m
- Supplementary software/PhenoPlot/export_fig/pdftops.m
- Supplementary software/PhenoPlot/export_fig/print2array.m
- Supplementary software/PhenoPlot/export_fig/print2eps.m
- Supplementary software/PhenoPlot/export_fig/user_string.m
- Supplementary software/PhenoPlot/heatmap/
- Supplementary software/PhenoPlot/heatmap/heatmap.m
- Supplementary software/PhenoPlot/heatmap/heatmap_examples.m
- Supplementary software/PhenoPlot/heatmap/license.txt
- Supplementary software/PhenoPlot/license.txt
- __MACOSX/Supplementary software/PhenoPlot/._license.txt
- Supplementary software/PhenoPlot/linspacearc.m
- __MACOSX/Supplementary software/PhenoPlot/._linspacearc.m
- Supplementary software/PhenoPlot/maximize/
- Supplementary software/PhenoPlot/maximize/license.txt
- Supplementary software/PhenoPlot/maximize/maximize.m
- Supplementary software/PhenoPlot/PhenoPlot.m
- Supplementary software/PhenoPlot/PhenoPlot_gui.fig
- Supplementary software/PhenoPlot/PhenoPlot_gui.m
- __MACOSX/Supplementary software/PhenoPlot/._PhenoPlot_gui.m
- Supplementary software/PhenoPlot/PhenoPlot_manual.pdf
- __MACOSX/Supplementary software/PhenoPlot/._PhenoPlot_manual.pdf
- Supplementary software/PhenoPlot/scale_data.m
