# Supplementary material for: Visualizing cellular imaging data using PhenoPlot
Source: Nat Commun. 2015 Jan 8;6:5825. doi: 10.1038/ncomms6825 (PMC4354266; doi:10.1038/ncomms6825)
Supplement: Supplementary Software — PhenoPlot is a Matlab toolbox with an interactive Graphical User Interface (GUI) that generates cell-like glyphs from imaging data. The software requires Matlab 2012 and is best-used with data extracted from cellular images, but can be used to represent any numerical data. A guide on using the software both from the command line, and using the GUI, is provided in the file PhenoPlot_manual.pdf. [file ncomms6825-s2.zip › Supplementary software/PhenoPlot/Acknowledgments.txt]

Acknowledgments
We used code from the following resources for some PhenoPlot functions.
1- To fill an ellipse with market (texture) we used 'ellipsegrid' 
2- The code for drawing ellipse are adapted from http://stackoverflow.com/questions/2153768/draw-ellipse-and-ellipsoid-in-matlab
3- To divide ellipse border in n equally spaced points: http://www.mathworks.co.uk/matlabcentral/newsreader/view_thread/238974
4- Colormaps in PhenoPlots use schemes defined by colorbrewer: http://www.mathworks.com/matlabcentral/fileexchange/34087-cbrewer---colorbrewer-schemes-for-matlab. 

Optional
Code that is used in the demo files but not essential for the PhenoPlots"
1- Figures are best viewed when the window is maximized. I used 'maximize' function from Matlab File Exchange website.
2- Figures are best saved to eps or pdf format. I used 'export_fig' Matlab File Exchange to export figures to pdf. This requires Ghostscript see help file.
4- heatmap function from http://www.mathworks.co.uk/matlabcentral/fileexchange/24253-customizable-heat-maps

Heba Sailem, Nov 2014
