# Supplementary material for: Visualizing cellular imaging data using PhenoPlot
Source: Nat Commun. 2015 Jan 8;6:5825. doi: 10.1038/ncomms6825 (PMC4354266; doi:10.1038/ncomms6825)
Supplement: Supplementary Software — PhenoPlot is a Matlab toolbox with an interactive Graphical User Interface (GUI) that generates cell-like glyphs from imaging data. The software requires Matlab 2012 and is best-used with data extracted from cellular images, but can be used to represent any numerical data. A guide on using the software both from the command line, and using the GUI, is provided in the file PhenoPlot_manual.pdf. [file ncomms6825-s2.zip › Supplementary software/PhenoPlot/BCL_data.csv]

Cell line	Length	Width	Nuc Length	Nuc Width	NF	Ruffliness	Protrusions	Nuc Text	Cell Text
hs578T	0.351901443	0.202210089	0.167361855	0.137923328	0.204041481	0.681044901	0.132176278	0.691920203	0.703728802
T74D	0.298209105	0.192730059	0.17200513	0.143326873	0.568618152	0.485920143	0.113881676	0.593801091	0.581449514
MDA-MB-157	0.369350813	0.223761938	0.15685617	0.134612556	0.250316042	0.714332973	0.095487635	0.723857733	0.699195263
HCC1143	0.326216443	0.193542821	0.166838602	0.137062909	0.462061419	0.59473702	0.132472431	0.667904293	0.664374997
AU565	0.226506475	0.162940186	0.149649406	0.130262755	0.527133484	0.525046716	0.029811913	0.639727287	0.71888925
ZR75.1	0.214303093	0.152069214	0.149000193	0.125089076	0.498252169	0.505663652	0.046019575	0.577008827	0.699542229
CAMA1	0.226638676	0.162740317	0.155875402	0.129484805	0.33476132	0.617191777	0.036674422	0.625019077	0.793777503
BT474	0.219743287	0.154225467	0.160796124	0.129371743	0.498906782	0.491347957	0.057005319	0.532246116	0.68559828
MDA-MB-231	0.254161598	0.162828588	0.149340379	0.127050996	0.202063605	0.67809063	0.052218753	0.728778749	0.819306945
SKBR3	0.327562784	0.208968167	0.164969828	0.14032302	0.277357591	0.671887096	0.048755298	0.659080331	0.710521405
JIMT1	0.26963476	0.178003815	0.154395601	0.137111306	0.503094169	0.56953894	0.101725382	0.65742984	0.703538559
MCF7	0.26899542	0.170996528	0.159453623	0.135189372	0.636461629	0.495573917	0.078558488	0.607931425	0.63441687
MDA-MB-453	0.169895786	0.143071092	0.1442075	0.125816719	0.462941411	0.481757038	0.007473825	0.574154884	0.769990565
HCC1954	0.289661833	0.186959952	0.174192936	0.13949594	0.517326099	0.474736046	0.125498793	0.559343045	0.609637925
HCC70	0.23612497	0.156423594	0.151447632	0.130394884	0.583909199	0.464548543	0.066056425	0.626880127	0.644303743
SUM149	0.305832812	0.20459107	0.159067862	0.137378454	0.192804345	0.70788247	0.03333024	0.698926204	0.733335428
SUM159	0.261819959	0.157724607	0.15811976	0.128892065	0.666059308	0.520225842	0.072567859	0.686714856	0.650055023
MCF10A	0.239748747	0.170283875	0.143783913	0.127236531	0.394953321	0.555463646	0.077541272	0.686201434	0.680508582
MCF12A	0.296125838	0.188123531	0.163033032	0.136647775	0.324147118	0.620125353	0.11232424	0.627252614	0.70907855
