# Supplementary material for: Visualizing cellular imaging data using PhenoPlot
Source: Nat Commun. 2015 Jan 8;6:5825. doi: 10.1038/ncomms6825 (PMC4354266; doi:10.1038/ncomms6825)
Supplement: Supplementary Software — PhenoPlot is a Matlab toolbox with an interactive Graphical User Interface (GUI) that generates cell-like glyphs from imaging data. The software requires Matlab 2012 and is best-used with data extracted from cellular images, but can be used to represent any numerical data. A guide on using the software both from the command line, and using the GUI, is provided in the file PhenoPlot_manual.pdf. [file ncomms6825-s2.zip › Supplementary software/PhenoPlot/ellipse_grid/ellipse_grid_display.m]

function ellipse_grid_display ( ng, xy )

%*****************************************************************************80
%
%% ELLIPSE_GRID_DISPLAY displays grid points inside an ellipse.
%
%  Discussion:
%
%    The ellipse is specified as
%
%      ( ( X - C1 ) / R1 )^2 + ( ( Y - C2 ) / R2 )^2 = 1
%
%    The user supplies a number N.  There will be N+1 grid points along
%    the shorter axis.
%
%  Licensing:
%
%    This code is distributed under the GNU LGPL license.
%
%  Modified:
%
%    04 September 2010
%
%  Author:
%
%    John Burkardt
%
%  Parameters:
%
%    Input, integer NG, the number of grid points inside the ellipse.
%
%    Input, real XY(2,NG), the grid points.
%
  scatter ( xy(1,:), xy(2,:), 'bx' );
  axis equal
  title ( sprintf ( '%d grid points inside an ellipse', ng ) )
  %grid on

  return
end
