# Supplementary material for: Visualizing cellular imaging data using PhenoPlot
Source: Nat Commun. 2015 Jan 8;6:5825. doi: 10.1038/ncomms6825 (PMC4354266; doi:10.1038/ncomms6825)
Supplement: Supplementary Software — PhenoPlot is a Matlab toolbox with an interactive Graphical User Interface (GUI) that generates cell-like glyphs from imaging data. The software requires Matlab 2012 and is best-used with data extracted from cellular images, but can be used to represent any numerical data. A guide on using the software both from the command line, and using the GUI, is provided in the file PhenoPlot_manual.pdf. [file ncomms6825-s2.zip › Supplementary software/PhenoPlot/ellipse_grid/ellipse_grid_test.m]

function ellipse_grid_test ( )

%*****************************************************************************80
%
%% ELLIPSE_GRID_TEST tests ELLIPSE_GRID.
%
%  Licensing:
%
%    This code is distributed under the GNU LGPL license.
%
%  Modified:
%
%    04 September 2010
%
%  Author:
%
%    John Burkardt
%
  timestamp ( );
  fprintf ( 1, '\n' );
  fprintf ( 1, 'ELLIPSE_GRID_TEST:\n' );
  fprintf ( 1, '  MATLAB version\n' );
  fprintf ( 1, '  Test the ELLIPSE_GRID library.\n' );

  ellipse_grid_test01 ( );
%
%  Terminate.
%
  fprintf ( 1, '\n' );
  fprintf ( 1, 'ELLIPSE_GRID_TEST:\n' );
  fprintf ( 1, '  Normal end of execution.\n' );
  fprintf ( 1, '\n' );
  timestamp ( );

  return
end
