# Supplementary material for: Visualizing cellular imaging data using PhenoPlot
Source: Nat Commun. 2015 Jan 8;6:5825. doi: 10.1038/ncomms6825 (PMC4354266; doi:10.1038/ncomms6825)
Supplement: Supplementary Software — PhenoPlot is a Matlab toolbox with an interactive Graphical User Interface (GUI) that generates cell-like glyphs from imaging data. The software requires Matlab 2012 and is best-used with data extracted from cellular images, but can be used to represent any numerical data. A guide on using the software both from the command line, and using the GUI, is provided in the file PhenoPlot_manual.pdf. [file ncomms6825-s2.zip › Supplementary software/PhenoPlot/ellipse_grid/r82vec_print_part.m]

function r82vec_print_part ( n, a, max_print, title )

%*****************************************************************************80
%
%% R82VEC_PRINT_PART prints "part" of an R82VEC.
%
%  Discussion:
%
%    The user specifies MAX_PRINT, the maximum number of lines to print.
%
%    If N, the size of the vector, is no more than MAX_PRINT, then
%    the entire vector is printed, one entry per line.
%
%    Otherwise, if possible, the first MAX_PRINT-2 entries are printed,
%    followed by a line of periods suggesting an omission,
%    and the last entry.
%
%  Licensing:
%
%    This code is distributed under the GNU LGPL license.
%
%  Modified:
%
%    19 December 2001
%
%  Author:
%
%    John Burkardt
%
%  Parameters:
%
%    Input, integer N, the number of entries of the vector.
%
%    Input, real A(2,N), the vector to be printed.
%
%    Input, integer MAX_PRINT, the maximum number of lines
%    to print.
%
%    Input, string TITLE, a title.
%
  if ( max_print <= 0 )
    return
  end

  if ( n <= 0 )
    return
  end

  fprintf ( 1, '\n' );
  fprintf ( 1, '%s\n', title );
  fprintf ( 1, '\n' );

  if ( n <= max_print )

    for i = 1 : n
      fprintf ( 1, '  %4d  %14f  %14f\n', i, a(1,i), a(2,i) );
    end

  elseif ( 3 <= max_print )

    for i = 1 : max_print-2
      fprintf ( 1, '  %4d  %14f  %14f\n', i, a(1,i), a(2,i) );
    end
    fprintf ( 1, '  ....  ..............  ..............\n' );
    i = n;
    fprintf ( 1, '  %4d  %14f  %14f\n', i, a(1,i), a(2,i) );

  else

    for i = 1 : max_print - 1
      fprintf ( 1, '  %4d  %14f  %14f\n', i, a(1,i), a(2,i) );
    end
    i = max_print;
    fprintf ( 1, '  %4d  %14f  %14f  ...more entries...\n', i, a(1,i), a(2,i) );

  end

  return
end
