# Supplementary material for: Visualizing cellular imaging data using PhenoPlot
Source: Nat Commun. 2015 Jan 8;6:5825. doi: 10.1038/ncomms6825 (PMC4354266; doi:10.1038/ncomms6825)
Supplement: Supplementary Software — PhenoPlot is a Matlab toolbox with an interactive Graphical User Interface (GUI) that generates cell-like glyphs from imaging data. The software requires Matlab 2012 and is best-used with data extracted from cellular images, but can be used to represent any numerical data. A guide on using the software both from the command line, and using the GUI, is provided in the file PhenoPlot_manual.pdf. [file ncomms6825-s2.zip › Supplementary software/PhenoPlot/ellipse_grid/r8mat_write.m]

function r8mat_write ( output_filename, m, n, table )

%*****************************************************************************80
%
%% R8MAT_WRITE writes an R8MAT file.
%
%  Discussion:
%
%    An R8MAT is an array of R8's.
%
%  Licensing:
%
%    This code is distributed under the GNU LGPL license.
%
%  Modified:
%
%    08 February 2010
%
%  Author:
%
%    John Burkardt
%
%  Parameters:
%
%    Input, string OUTPUT_FILENAME, the output filename.
%
%    Input, integer M, the spatial dimension.
%
%    Input, integer N, the number of points.
%
%    Input, real TABLE(M,N), the points.
%

%
%  Open the file.
%
  output_unit = fopen ( output_filename, 'wt' );

  if ( output_unit < 0 ) 
    fprintf ( 1, '\n' );
    fprintf ( 1, 'R8MAT_WRITE - Error!\n' );
    fprintf ( 1, '  Could not open the output file.\n' );
    error ( 'R8MAT_WRITE - Error!' );
  end
%
%  Write the data.
%
%  For smaller data files, and less precision, try:
%
%     fprintf ( output_unit, '  %14.6e', table(i,j) );
%
  for j = 1 : n
    for i = 1 : m
      fprintf ( output_unit, '  %24.16e', table(i,j) );
    end
    fprintf ( output_unit, '\n' );
  end
%
%  Close the file.
%
  fclose ( output_unit );

  return
end
