# Supplementary material for: Visualizing cellular imaging data using PhenoPlot
Source: Nat Commun. 2015 Jan 8;6:5825. doi: 10.1038/ncomms6825 (PMC4354266; doi:10.1038/ncomms6825)
Supplement: Supplementary Software — PhenoPlot is a Matlab toolbox with an interactive Graphical User Interface (GUI) that generates cell-like glyphs from imaging data. The software requires Matlab 2012 and is best-used with data extracted from cellular images, but can be used to represent any numerical data. A guide on using the software both from the command line, and using the GUI, is provided in the file PhenoPlot_manual.pdf. [file ncomms6825-s2.zip › Supplementary software/PhenoPlot/export_fig/copyfig.m]

%COPYFIG Create a copy of a figure, without changing the figure
%
% Examples:
%   fh_new = copyfig(fh_old)
%
% This function will create a copy of a figure, but not change the figure,
% as copyobj sometimes does, e.g. by changing legends.
%
% IN:
%    fh_old - The handle of the figure to be copied. Default: gcf.
%
% OUT:
%    fh_new - The handle of the created figure.

% Copyright (C) Oliver Woodford 2012

function fh = copyfig(fh)
% Set the default
if nargin == 0
    fh = gcf;
end
% Is there a legend?
if isempty(findobj(fh, 'Type', 'axes', 'Tag', 'legend'))
    % Safe to copy using copyobj
    fh = copyobj(fh, 0);
else
    % copyobj will change the figure, so save and then load it instead
    tmp_nam = [tempname '.fig'];
    hgsave(fh, tmp_nam);
    fh = hgload(tmp_nam);
    delete(tmp_nam);
end
return
