# Supplementary material for: Visualizing cellular imaging data using PhenoPlot
Source: Nat Commun. 2015 Jan 8;6:5825. doi: 10.1038/ncomms6825 (PMC4354266; doi:10.1038/ncomms6825)
Supplement: Supplementary Software — PhenoPlot is a Matlab toolbox with an interactive Graphical User Interface (GUI) that generates cell-like glyphs from imaging data. The software requires Matlab 2012 and is best-used with data extracted from cellular images, but can be used to represent any numerical data. A guide on using the software both from the command line, and using the GUI, is provided in the file PhenoPlot_manual.pdf. [file ncomms6825-s2.zip › Supplementary software/PhenoPlot/export_fig/ghostscript.m]

%GHOSTSCRIPT  Calls a local GhostScript executable with the input command
%
% Example:
%   [status result] = ghostscript(cmd)
%
% Attempts to locate a ghostscript executable, finally asking the user to
% specify the directory ghostcript was installed into. The resulting path
% is stored for future reference.
% 
% Once found, the executable is called with the input command string.
%
% This function requires that you have Ghostscript installed on your
% system. You can download this from: http://www.ghostscript.com
%
% IN:
%   cmd - Command string to be passed into ghostscript.
%
% OUT:
%   status - 0 iff command ran without problem.
%   result - Output from ghostscript.

% Copyright: Oliver Woodford, 2009-2013

% Thanks to Jonas Dorn for the fix for the title of the uigetdir window on
% Mac OS.
% Thanks to Nathan Childress for the fix to the default location on 64-bit
% Windows systems.
% 27/4/11 - Find 64-bit Ghostscript on Windows. Thanks to Paul Durack and
% Shaun Kline for pointing out the issue
% 4/5/11 - Thanks to David Chorlian for pointing out an alternative
% location for gs on linux.
% 12/12/12 - Add extra executable name on Windows. Thanks to Ratish
% Punnoose for highlighting the issue.
% 28/6/13 - Fix error using GS 9.07 in Linux. Many thanks to Jannick
% Steinbring for proposing the fix.

function varargout = ghostscript(cmd)
% Initialize any required system calls before calling ghostscript
shell_cmd = '';
if isunix
    shell_cmd = 'export LD_LIBRARY_PATH=""; '; % Avoids an error on Linux with GS 9.07
end
% Call ghostscript
[varargout{1:nargout}] = system(sprintf('%s"%s" %s', shell_cmd, gs_path, cmd));
return

function path_ = gs_path
% Return a valid path
% Start with the currently set path
path_ = user_string('ghostscript');
% Check the path works
if check_gs_path(path_)
    return
end
% Check whether the binary is on the path
if ispc
    bin = {'gswin32c.exe', 'gswin64c.exe', 'gs'};
else
    bin = {'gs'};
end
for a = 1:numel(bin)
    path_ = bin{a};
    if check_store_gs_path(path_)
        return
    end
end
% Search the obvious places
if ispc
    default_location = 'C:\Program Files\gs\';
    dir_list = dir(default_location);
    if isempty(dir_list)
        default_location = 'C:\Program Files (x86)\gs\'; % Possible location on 64-bit systems 
        dir_list = dir(default_location);
    end
    executable = {'\bin\gswin32c.exe', '\bin\gswin64c.exe'};
    ver_num = 0;
    % If there are multiple versions, use the newest
    for a = 1:numel(dir_list)
        ver_num2 = sscanf(dir_list(a).name, 'gs%g');
        if ~isempty(ver_num2) && ver_num2 > ver_num
            for b = 1:numel(executable)
                path2 = [default_location dir_list(a).name executable{b}];
                if exist(path2, 'file') == 2
                    path_ = path2;
                    ver_num = ver_num2;
                end
            end
        end
    end
    if check_store_gs_path(path_)
        return
    end
else
    bin = {'/usr/bin/gs', '/usr/local/bin/gs'};
    for a = 1:numel(bin)
        path_ = bin{a};
        if check_store_gs_path(path_)
            return
        end
    end
end
% Ask the user to enter the path
while 1
    if strncmp(computer, 'MAC', 3) % Is a Mac
        % Give separate warning as the uigetdir dialogue box doesn't have a
        % title
        uiwait(warndlg('Ghostscript not found. Please locate the program.'))
    end
    base = uigetdir('/', 'Ghostcript not found. Please locate the program.');
    if isequal(base, 0)
        % User hit cancel or closed window
        break;
    end
    base = [base filesep];
    bin_dir = {'', ['bin' filesep], ['lib' filesep]};
    for a = 1:numel(bin_dir)
        for b = 1:numel(bin)
            path_ = [base bin_dir{a} bin{b}];
            if exist(path_, 'file') == 2
                if check_store_gs_path(path_)
                    return
                end
            end
        end
    end
end
error('Ghostscript not found. Have you installed it from www.ghostscript.com?');

function good = check_store_gs_path(path_)
% Check the path is valid
good = check_gs_path(path_);
if ~good
    return
end
% Update the current default path to the path found
if ~user_string('ghostscript', path_)
    warning('Path to ghostscript installation could not be saved. Enter it manually in ghostscript.txt.');
    return
end
return

function good = check_gs_path(path_)
% Check the path is valid
[good, message] = system(sprintf('"%s" -h', path_));
good = good == 0;
return
