# Supplementary material for: Visualizing cellular imaging data using PhenoPlot
Source: Nat Commun. 2015 Jan 8;6:5825. doi: 10.1038/ncomms6825 (PMC4354266; doi:10.1038/ncomms6825)
Supplement: Supplementary Software — PhenoPlot is a Matlab toolbox with an interactive Graphical User Interface (GUI) that generates cell-like glyphs from imaging data. The software requires Matlab 2012 and is best-used with data extracted from cellular images, but can be used to represent any numerical data. A guide on using the software both from the command line, and using the GUI, is provided in the file PhenoPlot_manual.pdf. [file ncomms6825-s2.zip › Supplementary software/PhenoPlot/maximize/license.txt]

Copyright (c) 2009, Oliver Woodford
All rights reserved.

Redistribution and use in source and binary forms, with or without 
modification, are permitted provided that the following conditions are 
met:

    * Redistributions of source code must retain the above copyright 
      notice, this list of conditions and the following disclaimer.
    * Redistributions in binary form must reproduce the above copyright 
      notice, this list of conditions and the following disclaimer in 
      the documentation and/or other materials provided with the distribution
      
THIS SOFTWARE IS PROVIDED BY THE COPYRIGHT HOLDERS AND CONTRIBUTORS "AS IS" 
AND ANY EXPRESS OR IMPLIED WARRANTIES, INCLUDING, BUT NOT LIMITED TO, THE 
IMPLIED WARRANTIES OF MERCHANTABILITY AND FITNESS FOR A PARTICULAR PURPOSE 
ARE DISCLAIMED. IN NO EVENT SHALL THE COPYRIGHT OWNER OR CONTRIBUTORS BE 
LIABLE FOR ANY DIRECT, INDIRECT, INCIDENTAL, SPECIAL, EXEMPLARY, OR 
CONSEQUENTIAL DAMAGES (INCLUDING, BUT NOT LIMITED TO, PROCUREMENT OF 
SUBSTITUTE GOODS OR SERVICES; LOSS OF USE, DATA, OR PROFITS; OR BUSINESS 
INTERRUPTION) HOWEVER CAUSED AND ON ANY THEORY OF LIABILITY, WHETHER IN 
CONTRACT, STRICT LIABILITY, OR TORT (INCLUDING NEGLIGENCE OR OTHERWISE) 
ARISING IN ANY WAY OUT OF THE USE OF THIS SOFTWARE, EVEN IF ADVISED OF THE 
POSSIBILITY OF SUCH DAMAGE.
