# Supplementary material for: Visualizing cellular imaging data using PhenoPlot
Source: Nat Commun. 2015 Jan 8;6:5825. doi: 10.1038/ncomms6825 (PMC4354266; doi:10.1038/ncomms6825)
Supplement: Supplementary Software — PhenoPlot is a Matlab toolbox with an interactive Graphical User Interface (GUI) that generates cell-like glyphs from imaging data. The software requires Matlab 2012 and is best-used with data extracted from cellular images, but can be used to represent any numerical data. A guide on using the software both from the command line, and using the GUI, is provided in the file PhenoPlot_manual.pdf. [file ncomms6825-s2.zip › Supplementary software/PhenoPlot/maximize/maximize.m]

%MAXIMIZE  Maximize a figure window to fill the entire screen
%
% Examples:
%   maximize
%   maximize(hFig)
%
% Maximizes the current or input figure so that it fills the whole of the
% screen that the figure is currently on. This function is platform
% independent.
%
%IN:
%   hFig - Handle of figure to maximize. Default: gcf.

function maximize(hFig)
if nargin < 1
    hFig = gcf;
end
drawnow % Required to avoid Java errors
jFig = get(handle(hFig), 'JavaFrame'); 
jFig.setMaximized(true);
