# Supplementary material for: Visualizing cellular imaging data using PhenoPlot
Source: Nat Commun. 2015 Jan 8;6:5825. doi: 10.1038/ncomms6825 (PMC4354266; doi:10.1038/ncomms6825)
Supplement: Supplementary Software — PhenoPlot is a Matlab toolbox with an interactive Graphical User Interface (GUI) that generates cell-like glyphs from imaging data. The software requires Matlab 2012 and is best-used with data extracted from cellular images, but can be used to represent any numerical data. A guide on using the software both from the command line, and using the GUI, is provided in the file PhenoPlot_manual.pdf. [file ncomms6825-s2.zip › Supplementary software/PhenoPlot/scale_data.m]

function tdata=scale_data(data)
% scale data to the interval 0-1
% Copyright (c) Heba Sailem 2013

mi=min(data);
minmat=repmat(mi,size(data,1),1);
ma=max(data);
rangemat=repmat(ma-mi,size(data,1),1);
%tdata=(data-minmat)./rangemat;
tdata=.1+.9.*(data-minmat)./rangemat;
